# Supplementary material for: JAZ1-3 and MYC2-1 Synergistically Regulate the Transformation from Completely Mixed Flower Buds to Female Flower Buds in Castanea mollisima
Source: Int J Mol Sci. 2022 Jun 9;23(12):6452. doi: 10.3390/ijms23126452 (PMC9224291; doi:10.3390/ijms23126452)
Supplement: Supplementary file 1 [file ijms-23-06452-s001.zip]

Archive with 2 entries (2 files):
- 1 Supplementary figure.pdf
- 2 Supplementary table.pdf
